# Supplementary material for: Local villagers’ perceptions of wolves in Jiuzhaigou County, western China
Source: PeerJ. 2015 Jun 9;3:e982. doi: 10.7717/peerj.982 (PMC4465947; doi:10.7717/peerj.982)
Supplement: Supplemental Information 1 [file peerj-03-982-s001.xlsx]

## Sheet: data
Village category	Age	Ethnicity	Gender	Education level	Annual number of livestock grazed in the past 3 years	Annual number of livestock depredated by wolves	Wolf population trend over the past 10 years	Attitude towards wolves
Village with more frequent reports of wolf depredation	24	Tibetan	Male	Elementary school	100	10	Increasing	Negative
Village with more frequent reports of wolf depredation	38	Tibetan	Male	Illiterate	150	20	Increasing	Negative
Village with more frequent reports of wolf depredation	44	Tibetan	Male	Illiterate	200	30	Increasing	Negative
Village with more frequent reports of wolf depredation	32	Tibetan	Male	Illiterate	100	10	Increasing	Negative
Village with more frequent reports of wolf depredation	28	Tibetan	Male	Illiterate	100	20	Increasing	Negative
Village with more frequent reports of wolf depredation	50	Tibetan	Female	Illiterate	40	5	Increasing	Negative
Village with more frequent reports of wolf depredation	31	Tibetan	Male	Elementary school	80	10	Increasing	Mixed
Village with more frequent reports of wolf depredation	21	Tibetan	Male	Elementary school	100	10	Increasing	Negative
Village with more frequent reports of wolf depredation	32	Tibetan	Male	Elementary school	100	20	Increasing	Negative
Village with more frequent reports of wolf depredation	25	Tibetan	Male	Secondary and above	100	10	Increasing	Negative
Village with more frequent reports of wolf depredation	42	Tibetan	Male	Illiterate	30	6	Increasing	Positive
Village with more frequent reports of wolf depredation	40	Tibetan	Male	Illiterate	20	10	Increasing	Negative
Village with more frequent reports of wolf depredation	45	Tibetan	Male	Illiterate	20	9	Increasing	Negative
Village with more frequent reports of wolf depredation	30	Tibetan	Male	Illiterate	10	7	Increasing	Negative
Village with more frequent reports of wolf depredation	26	Tibetan	Male	Elementary school	20	4	Increasing	Negative
Village with more frequent reports of wolf depredation	31	Tibetan	Male	Illiterate	10	0	Increasing	Neutral
Village with more frequent reports of wolf depredation	16	Tibetan	Male	Secondary and above	30	2	Increasing	Positive
Village with more frequent reports of wolf depredation	55	Tibetan	Male	Secondary and above	60	5	Increasing	Negative
Village with more frequent reports of wolf depredation	76	Tibetan	Male	Illiterate	40	0	Increasing	Negative
Village with more frequent reports of wolf depredation	37	Tibetan	Male	Elementary school	0	0	Increasing	Negative
Village with more frequent reports of wolf depredation	45	Han	Male	Illiterate	8	5	Increasing	Negative
Village with more frequent reports of wolf depredation	56	Han	Male	Secondary and above	40	4	Increasing	Negative
Village with more frequent reports of wolf depredation	44	Han	Male	Illiterate	60	8	Increasing	Negative
Village with more frequent reports of wolf depredation	43	Han	Female	Elementary school	20	10	Increasing	Negative
Village with more frequent reports of wolf depredation	53	Han	Male	Elementary school	7	1	Decreasing	Negative
Village with more frequent reports of wolf depredation	31	Han	Male	Elementary school	30	2	Stable	Negative
Village with more frequent reports of wolf depredation	62	Han	Male	Elementary school	30	18	Increasing	Negative
Village with more frequent reports of wolf depredation	44	Han	Male	Secondary and above	50	10	Increasing	Negative
Village with more frequent reports of wolf depredation	54	Han	Male	Illiterate	7	2	Increasing	Negative
Village with more frequent reports of wolf depredation	45	Tibetan	Male	Elementary school	100	15	Increasing	Positive
Village with more frequent reports of wolf depredation	60	Tibetan	Male	Illiterate	50	12	Increasing	Negative
Village with more frequent reports of wolf depredation	60	Tibetan	Male	Elementary school	20	12	Increasing	Negative
Village with more frequent reports of wolf depredation	28	Tibetan	Male	Elementary school	50	16	Increasing	Positive
Village with more frequent reports of wolf depredation	30	Tibetan	Male	Illiterate	30	6	Increasing	Negative
Village with more frequent reports of wolf depredation	32	Tibetan	Male	Elementary school	15	10	Increasing	Negative
Village with more frequent reports of wolf depredation	35	Tibetan	Male	Illiterate	10	5	Increasing	Negative
Village with more frequent reports of wolf depredation	63	Tibetan	Male	Elementary school	30	10	Increasing	Negative
Village with more frequent reports of wolf depredation	47	Tibetan	Male	Illiterate	15	10	Increasing	Negative
Village with more frequent reports of wolf depredation	36	Tibetan	Male	Illiterate	0	0	Increasing	Neutral
Village with more frequent reports of wolf depredation	28	Han	Male	Secondary and above	0	0	Increasing	Negative
Village with more frequent reports of wolf depredation	45	Han	Female	Secondary and above	8	3	Decreasing	Negative
Village with more frequent reports of wolf depredation	52	Han	Male	Secondary and above	0	0	Increasing	Negative
Village with more frequent reports of wolf depredation	55	Han	Male	Illiterate	0	0	Increasing	Negative
Village with more frequent reports of wolf depredation	48	Han	Female	Secondary and above	0	0	Decreasing	Positive
Village with more frequent reports of wolf depredation	46	Han	Male	Elementary school	4	2	Increasing	Negative
Village with more frequent reports of wolf depredation	70	Han	Male	Elementary school	10	NA	Increasing	Negative
Village with more frequent reports of wolf depredation	27	Han	Male	Secondary and above	10	3	Increasing	Negative
Village with more frequent reports of wolf depredation	47	Han	Male	Secondary and above	0	0	Increasing	Negative
Village with more frequent reports of wolf depredation	38	Han	Female	Elementary school	0	0	Increasing	Negative
Village with more frequent reports of wolf depredation	34	Tibetan	Male	Elementary school	40	4	Increasing	Negative
Village with more frequent reports of wolf depredation	35	Tibetan	Male	Elementary school	10	5	Stable	Neutral
Village with more frequent reports of wolf depredation	46	Tibetan	Male	Elementary school	30	2	Increasing	Negative
Village with more frequent reports of wolf depredation	58	Tibetan	Male	Elementary school	10	0	Increasing	Negative
Village with more frequent reports of wolf depredation	40	Tibetan	Male	Secondary and above	30	2	Increasing	Negative
Village with more frequent reports of wolf depredation	35	Tibetan	Male	Elementary school	40	10	Increasing	Negative
Village with more frequent reports of wolf depredation	57	Tibetan	Male	Elementary school	50	6	Increasing	Negative
Village with more frequent reports of wolf depredation	42	Tibetan	Male	Elementary school	35	7	Increasing	Negative
Village with more frequent reports of wolf depredation	32	Tibetan	Male	Illiterate	30	6	Increasing	Negative
Village with more frequent reports of wolf depredation	38	Tibetan	Male	Elementary school	60	3	Increasing	Negative
Village with more frequent reports of wolf depredation	50	Han	Male	Secondary and above	29	2	Increasing	Negative
Village with more frequent reports of wolf depredation	81	Han	Male	Illiterate	10	2	Increasing	Negative
Village with more frequent reports of wolf depredation	42	Han	Male	Elementary school	10	1	Increasing	Negative
Village with more frequent reports of wolf depredation	46	Han	Male	Illiterate	10	0	Increasing	Negative
Village with more frequent reports of wolf depredation	20	Han	Male	Secondary and above	10	1	Increasing	Negative
Village with more frequent reports of wolf depredation	70	Han	Male	Illiterate	50	4	Increasing	Negative
Village with more frequent reports of wolf depredation	40	Han	Male	Elementary school	10	4	Increasing	Negative
Village with more frequent reports of wolf depredation	40	Han	Male	Elementary school	20	3	Decreasing	Negative
Village with more frequent reports of wolf depredation	59	Han	Male	Elementary school	120	16	Decreasing	Negative
Village with more frequent reports of wolf depredation	65	Han	Male	Elementary school	20	9	Increasing	Negative
Village with more frequent reports of wolf depredation	58	Han	Male	Elementary school	NA	NA	Increasing	Negative
Village with more frequent reports of wolf depredation	37	Han	Male	Illiterate	15	7	Increasing	Neutral
Village with more frequent reports of wolf depredation	42	Han	Male	Elementary school	50	0	Stable	Negative
Village with more frequent reports of wolf depredation	70	Han	Male	Illiterate	0	0	Stable	Positive
Village with more frequent reports of wolf depredation	34	Han	Male	Elementary school	30	0	Decreasing	Negative
Village with more frequent reports of wolf depredation	40	Han	Male	Elementary school	50	0	Decreasing	Negative
Village with more frequent reports of wolf depredation	35	Han	Male	Illiterate	0	0	Decreasing	Negative
Village with more frequent reports of wolf depredation	57	Han	Male	Elementary school	0	0	Decreasing	Negative
Village with more frequent reports of wolf depredation	54	Han	Male	Secondary and above	50	0	Decreasing	Negative
Village with more frequent reports of wolf depredation	36	Han	Male	Secondary and above	6	0	Decreasing	Negative
Village with more frequent reports of wolf depredation	61	Han	Male	Elementary school	70	0	Decreasing	Negative
Village with more frequent reports of wolf depredation	40	Han	Male	Illiterate	50	0	Decreasing	Negative
Village with less frequent reports of wolf depredation	27	Tibetan	Male	Elementary school	100	30	Increasing	Negative
Village with less frequent reports of wolf depredation	48	Tibetan	Male	Secondary and above	60	3	Increasing	Negative
Village with less frequent reports of wolf depredation	40	Tibetan	Male	Elementary school	30	7	Increasing	Negative
Village with less frequent reports of wolf depredation	25	Tibetan	Male	Secondary and above	70	10	Increasing	Negative
Village with less frequent reports of wolf depredation	27	Tibetan	Male	Illiterate	70	10	Increasing	Negative
Village with less frequent reports of wolf depredation	45	Tibetan	Male	Secondary and above	200	30	Increasing	Negative
Village with less frequent reports of wolf depredation	43	Tibetan	Male	Illiterate	70	5	Increasing	Negative
Village with less frequent reports of wolf depredation	37	Tibetan	Male	Illiterate	80	20	Increasing	Negative
Village with less frequent reports of wolf depredation	59	Tibetan	Female	Illiterate	30	9	Increasing	Negative
Village with less frequent reports of wolf depredation	35	Tibetan	Male	Elementary school	0	0	Decreasing	Positive
Village with less frequent reports of wolf depredation	23	Han	Male	Secondary and above	0	0	Decreasing	Positive
Village with less frequent reports of wolf depredation	40	Han	Male	Illiterate	0	0	Decreasing	Positive
Village with less frequent reports of wolf depredation	56	Han	Male	Elementary school	7	0	Decreasing	Negative
Village with less frequent reports of wolf depredation	75	Han	Male	Illiterate	4	0	Decreasing	Positive
Village with less frequent reports of wolf depredation	45	Han	Male	Elementary school	3	0	Decreasing	Negative
Village with less frequent reports of wolf depredation	77	Han	Male	Illiterate	0	0	Decreasing	Negative
Village with less frequent reports of wolf depredation	40	Han	Male	Illiterate	15	0	Decreasing	Negative
Village with less frequent reports of wolf depredation	63	Han	Male	Elementary school	0	0	Decreasing	Negative
Village with less frequent reports of wolf depredation	62	Han	Male	Elementary school	5	0	Decreasing	Positive
